# Supplementary material for: D-Allulose Ameliorates Dysregulated Macrophage Function and Mitochondrial NADH Homeostasis, Mitigating Obesity-Induced Insulin Resistance
Source: Nutrients. 2023 Sep 29;15(19):4218. doi: 10.3390/nu15194218 (PMC10574141; doi:10.3390/nu15194218)
Supplement: Supplementary file 1 [file nutrients-15-04218-s001.zip]

Archive with 1 entries (1 files):
- nutrients-2623507-supplementary.pdf
